# Supplementary material for: A revision of the pelomedusoid turtle Jainemys pisdurensis from the Late Cretaceous (Maastrichtian) Lameta Formation of India
Source: PeerJ. 2020 Jun 22;8:e9330. doi: 10.7717/peerj.9330 (PMC7316078; doi:10.7717/peerj.9330)
Supplement: Supplemental Information 3 [file peerj-08-9330-s003.zip]

Archive with 19 entries (16 files):
- Supplemental File S3/
- Supplemental File S3/Analysis 2_all taxa_50% consensus
- Supplemental File S3/Analysis 2_C. langertoni excluded_50% consensus
- Supplemental File S3/Analysis 1_all taxa_50% consensus
- __MACOSX/
- __MACOSX/Supplemental File S3/
- __MACOSX/Supplemental File S3/._Analysis 1_all taxa_50% consensus
- Supplemental File S3/Analysis 3_C. langertoni excluded_50% consensus
- Supplemental File S3/Analysis 2_all taxa_strict consensus
- Supplemental File S3/Analysis 3_all taxa_50% consensus
- Supplemental File S3/analysis 1_C. langertoni excluded_strict consensus
- __MACOSX/Supplemental File S3/._analysis 1_C. langertoni excluded_strict consensus
- Supplemental File S3/Analysis 3_C. langertoni excluded_strict consensus
- __MACOSX/Supplemental File S3/._Analysis 3_C. langertoni excluded_strict consensus
- Supplemental File S3/Analysis 3_all taxa_strict consensus
- Supplemental File S3/Analysis 2_C. langertoni excluded_strict consensus
- __MACOSX/Supplemental File S3/._Analysis 2_C. langertoni excluded_strict consensus
- Supplemental File S3/Analysis 1_C. langertoni excluded_50% consensus
- Supplemental File S3/Analysis 1_all taxa_strict consensus
